# Supplementary material for: Basic Susceptibility of Patients with Psoriasis under Systemic Therapy for Respiratory Infections: Data from the German Psoriasis Registry PsoBest
Source: J Clin Med. 2024 Jun 26;13(13):3713. doi: 10.3390/jcm13133713 (PMC11242749; doi:10.3390/jcm13133713)
Supplement: Supplementary file 1 [file jcm-13-03713-s001.zip]

Archive with 1 entries (1 files):
- jcm-3012142-supplementary.pdf
